# Supplementary material for: The Standard Error/Standard Deviation Mix-Up: Potential Impacts on Meta-Analyses in Sports Medicine
Source: Sports Med. 2024 Jan 25;54(6):1723–32. doi: 10.1007/s40279-023-01989-9 (PMC11239727; doi:10.1007/s40279-023-01989-9)
Supplement: Supplementary file 3 — Supplementary file3 (XLSX 12 KB) [file 40279_2023_1989_MOESM3_ESM.xlsx]

## Sheet: Non-exercise
Analysis	Comparison	Study	Mean	SD	N	Mean	SD	N
Original	Football vs Non-Exercise	Andersen [38]	32.5	6.2	15	30.7	5.9	10
Original	Football vs Non-Exercise	Andersen [32]	32	5.7	9	30.1	6.8	8
Original	Football vs Non-Exercise	Andersen [35]	34.1	3.3	12	27.7	7.5	9
Original	Football vs Non-Exercise	Andersen [25]	34.6	5.8	20	31.4	5.8	11
Original	Football vs Non-Exercise	Barene [27]	34.3	5.5	37	32.7	6.7	35
Original	Football vs Non-Exercise	Barene [26]	34	5.5	31	35.2	6.7	34
Original	Football vs Non-Exercise	De Souza [36]	25.8	5.2	19	22.9	4.6	15
Original	Football vs Non-Exercise	Knoepfli-Lenzin [30]	50.1	4.7	15	44.1	5.8	17
Original	Football vs Non-Exercise	Krustrup [24]	44.6	3.5	12	42.1	5.7	10
Original	Football vs Non-Exercise	Krustrup [22]	44.6	3.5	12	42.2	5.7	10
Original	Football vs Non-Exercise	Krustrup [23]	37.7	4.8	19	32.7	4.2	12
Original	Football vs Non-Exercise	Krustrup [33]	37.7	5.7	9	37.3	6.3	9
Original	Football vs Non-Exercise	Randers [37]	39.1	3.5	10	38.8	7.4	7
Original	Football vs Non-Exercise	Randers [28]	42.9	5.6	22	36.7	5.6	10
Original	Football vs Non-Exercise	Schmidt [29]	32.5	3.3	9	30.8	3.3	8
Original	Football vs Non-Exercise	Uth [31]	32.5	3	29	26.9	3	28
Update	Football vs Non-Exercise	Beato [41]	45.1	2.8	10	41.1	4.6	14
Update	Football vs Non-Exercise	Møller [44]	23.5	5.9	36	22.2	5.4	32
Update	Football vs Non-Exercise	Uth [42]	29.3	6.4	35	26.1	5.9	19
Update	Football vs Non-Exercise	Milanoivic [45]	47.4	8.9	20	36.9	9.5	23
Update	Football vs Non-Exercise	Skoradal [43]	25.8	4.8	27	22.4	5.3	27

## Sheet: Running
Analysis	Comparison	Study	Mean	SD/SE	N	Mean	SD/SE	N
Original	Football vs Running	Andersen [34]	37.5	4.9	19	39.1	5.5	18
Original	Football vs Running	Krustrup [23]	37.7	4.8	19	37.7	5.5	18
Original	Football vs Running	Krustrup [24]	44.6	3.81	12	42.2	5.8	10
Original	Football vs Running	Krustrup [22]	44.5	3.81	12	42.2	5.8	10
Original	Football vs Running	Krustrup [33]	37.7	5.7	9	39	7.6	12
Original	Football vs Running	Knoepfli-Lenzin [30]	50.1	4.7	15	50.7	4.7	15
